# Supplementary material for: Flash Communication: Pd2Zn2 Clusters from the Reduction of Palladium(II) Dichloride Precursors with Metallic Zinc
Source: Organometallics. 2025 Mar 8;44(6):716–9. doi: 10.1021/acs.organomet.4c00506 (PMC11938339; doi:10.1021/acs.organomet.4c00506)
Supplement: Supplementary file 2 — om4c00506_si_002.xyz [file om4c00506_si_002.xyz]

159
pd2zn2cl3-dcpe_4.log
 Pd                 6.87004600    9.63010800    4.01880600
 Pd                 5.88934000   11.44139200    5.92076300
 Zn                 4.16851700    9.81440200    5.12202200
 Zn                 6.37977300    8.79263500    6.38177500
 P                  7.56624100   10.25615300    1.85962000
 P                  7.47607500   13.13193900    6.42654600
 P                  7.87657200    7.62270200    3.74587100
 P                  4.33670700   12.43525400    7.22442100
 Cl                 7.58536400    8.09489600    8.13315000
 Cl                 4.00203600    8.00925100    6.70721700
 Cl                 2.72803500    9.69937800    3.41572800
 C                  8.91939800   11.51439100    1.88494500
 H                  8.44016100   12.38564800    2.36765800
 C                  9.11732600    6.97816800    4.94057200
 H                  8.51653900    6.69410900    5.82189400
 C                  6.71262600    6.22501500    3.43125900
 H                  7.26604300    5.47168500    2.84132600
 C                  8.30453600    8.72901900    1.11760700
 H                  7.48955900    8.24553000    0.56133300
 H                  9.07966800    8.98550800    0.37965200
 C                  9.94070800   11.92540600    6.62565000
 H                  9.38989500   11.08866900    6.15618700
 H                 10.33951400   12.54456400    5.80609700
 C                  5.18065900    9.89084800    0.49290900
 H                  5.53214600    8.92991600    0.08636700
 H                  4.76918300    9.68698800    1.49739900
 C                  8.86544300    7.76421500    2.17207100
 H                  9.85935900    8.10429500    2.49876300
 H                  9.00207600    6.75962500    1.74354700
 C                  6.34871800   10.88027400    0.62668200
 H                  6.84276900   10.99835600   -0.35459500
 C                  5.83284800   12.24655200    1.10790000
 H                  5.44177100   12.11902100    2.13483500
 H                  6.65720000   12.97548900    1.16582000
 C                  9.88649500    5.74363800    4.45469900
 H                 10.48650300    6.00934800    3.56675700
 H                  9.18876100    4.94997800    4.14334000
 C                  6.48469600   14.36619900    7.40092000
 H                  7.13361400   14.90923100    8.10568100
 H                  6.12574500   15.10645700    6.67007900
 C                  2.91811200   13.34941000    6.47532100
 H                  2.56095200   14.08356800    7.21990800
 C                  3.60973100   11.43597200    8.58953800
 H                  2.95625200   10.71541400    8.06530500
 C                  4.05372200    9.66243900   10.32631400
 H                  3.43098700    8.93045100    9.78498400
 H                  4.84181400    9.08962300   10.83648300
 C                  5.29051800   13.75011500    8.14726600
 H                  4.59852500   14.53885200    8.48119800
 H                  5.65183600   13.24404300    9.05482800
 C                  8.94143900   12.73008300    7.46904100
 H                  9.42038600   13.66277000    7.81706500
 C                  3.56308300   11.79033700    0.12025000
 H                  2.76898500   12.18093300   -0.53352400
 H                  3.12067300   11.64653300    1.12061700
 C                  1.76353000   12.40456300    6.11920700
 H                  1.36019600   11.93037000    7.02661200
 H                  2.14045400   11.59217500    5.47320600
 C                  8.47207400   11.91637800    8.68572400
 H                  7.81877200   12.53488100    9.32280800
 H                  7.86294500   11.06548100    8.32998400
 C                  8.15069600   14.12052200    5.01821000
 H                  8.83628200   13.41224100    4.51772600
 C                  6.23599200    5.57124000    4.73558300
 H                  7.08453500    5.13215400    5.28141900
 H                  5.79311900    6.33968800    5.39282400
 C                  5.52332500    6.73158900    2.59859700
 H                  5.04465000    7.57062800    3.13496700
 H                  5.87615200    7.14003300    1.63898300
 C                  2.13784400   11.27705000   10.63058700
 H                  1.55386500   11.85459200   11.36327400
 H                  1.42768500   10.61056300   10.11162900
 C                  5.17361800    4.49964200    4.48062300
 H                  5.62719100    3.66177600    3.92169800
 H                  4.83203800    4.09395400    5.44410300
 C                  3.41475800   14.10485100    5.23339000
 H                  4.19152000   14.83110300    5.52109600
 H                  3.89813700   13.37618300    4.55623600
 C                 10.07135100    8.08308900    5.41489200
 H                 10.66359900    8.46532900    4.56229200
 H                  9.48272200    8.92807900    5.80882900
 C                  4.71536000   12.78758100    0.21605600
 H                  4.36256200   13.75175000    0.61416200
 H                  5.11695900   12.98746000   -0.79302100
 C                  9.63940000   11.36366000    9.50458600
 H                  9.24644100   10.75238000   10.33035800
 H                 10.20522800   12.19732300    9.95700800
 C                  3.99653800    5.05990400    3.68547700
 H                  3.50629100    5.85423900    4.27430700
 H                  3.24382400    4.27670200    3.51150300
 C                  0.64267300   13.12538900    5.36782300
 H                  0.17518900   13.87213300    6.03366100
 H                 -0.13985300   12.40095500    5.09896900
 C                  4.68535000   10.60784900    9.30578100
 H                  5.27406100   10.02994600    8.57855900
 H                  5.39405600   11.27871100    9.82383500
 C                 10.05616400   11.06110300    2.81240100
 H                 10.51501800   10.14310000    2.40383700
 H                  9.64827900   10.80255700    3.80427800
 C                  4.47556100    5.64565200    2.35954800
 H                  4.90769100    4.84302600    1.73575400
 H                  3.63201700    6.07406400    1.79816800
 C                 11.14223200   12.13034400    2.93404000
 H                 10.71419600   13.02610300    3.41888700
 H                 11.95043000   11.77296800    3.59042900
 C                  8.32842900   16.45576700    3.20609600
 H                  7.63228600   17.15554000    3.70071400
 H                  8.72079100   16.97499000    2.31886600
 C                  8.94156600   15.37377400    5.40542800
 H                  9.77953400   15.10636100    6.06815400
 H                  8.28676300   16.05313400    5.97970500
 C                  2.76685200   12.22117900    9.60147700
 H                  1.98099900   12.80125900    9.09244600
 H                  3.41238200   12.94875300   10.12482000
 C                  3.19803900   10.42958400   11.33433500
 H                  2.72128200    9.73530200   12.04238400
 H                  3.84885900   11.09258400   11.93160300
 C                  4.06108700   10.44090800   -0.39275900
 H                  3.23467300    9.71556700   -0.42266100
 H                  4.43011600   10.55411500   -1.42767300
 C                 11.01467900    7.55253400    6.49612800
 H                 11.71367200    8.34400400    6.80711700
 H                 10.41024500    7.29580500    7.38252800
 C                 10.82334300    5.22441100    5.54833000
 H                 10.21767600    4.88018900    6.40377100
 H                 11.38312000    4.35116500    5.18072800
 C                  9.46345200   16.11227900    4.16972700
 H                 10.00395400   17.02147200    4.47278300
 H                 10.19513500   15.46887400    3.64906400
 C                  2.28173300   14.81117100    4.48873000
 H                  1.86263600   15.60803300    5.12774200
 H                  2.68120800   15.30320700    3.58847500
 C                 11.09258400   11.36179900    7.45726400
 H                 11.70805400   12.19410400    7.84178600
 H                 11.74825500   10.75737400    6.80980500
 C                  7.03504000   14.44100500    4.01333900
 H                  6.26257000   15.06117800    4.50023300
 H                  6.53643600   13.50583500    3.70761200
 C                 10.57118800   10.53041100    8.62648900
 H                 10.00753500    9.66386900    8.23915000
 H                 11.40799900   10.13200100    9.22014100
 C                  1.17555300   13.82505800    4.11943400
 H                  1.57990300   13.06451800    3.42910200
 H                  0.36099200   14.34080000    3.58933900
 C                  7.56669500   15.19679800    2.79476800
 H                  8.24939700   14.53782900    2.22914600
 H                  6.73664900   15.44554800    2.11563800
 C                  9.45252900   11.94855900    0.51588100
 H                  8.63425200   12.34494300   -0.10490600
 H                  9.85657500   11.06855400   -0.01531700
 C                 10.55836600   13.00047200    0.64847100
 H                 10.94837300   13.26147300   -0.34660900
 H                 10.12572400   13.92542600    1.06857000
 C                 11.78029500    6.31924600    6.01801500
 H                 12.43082800    5.93927300    6.81973800
 H                 12.44244500    6.60218400    5.18025300
 C                 11.68629500   12.52216900    1.56125400
 H                 12.17867000   11.64630900    1.10363900
 H                 12.45646300   13.30168800    1.65954200
165
pd2zn2cl3-dcpp_4.log
 Pd                10.76427200    6.42401200   16.34299900
 Pd                10.09629800    7.45228700   18.99169800
 Zn                10.41182500    4.76322100   18.21170100
 Zn                 8.26481700    6.36332600   17.63064300
 P                 11.93760000    8.57221100   20.09467200
 P                 11.13681500    8.22344500   14.75938900
 P                  8.37857500    7.69972100   20.47405900
 Cl                11.51700400    3.56169100   19.75072800
 Cl                 8.13886700    3.91540600   18.04975300
 P                 11.25829700    4.57601700   15.11835400
 Cl                 6.33977700    6.96945800   16.67810400
 C                 12.53827400    9.32807700   15.24477800
 H                 12.19665800    9.77677400   16.19532100
 C                 11.50221200    9.15352500   21.79068200
 H                 12.41438400    9.15782300   22.40753000
 H                 11.16409800   10.19940800   21.71945800
 C                  6.89310400    8.68789600   19.98045400
 H                  6.23224100    7.93793500   19.50585600
 C                 11.62664900    7.65051900   13.06850600
 H                 11.19989700    8.34711500   12.33016400
 H                 12.72116100    7.73621000   12.98463700
 C                 13.50591900    7.63532900   20.35491000
 H                 14.23086900    8.30043000   20.85835100
 C                  9.74786000    9.37857300   14.39693800
 H                 10.06099900   10.04914000   13.57592700
 C                  9.79393600    3.54838400   14.66766200
 H                  9.62660200    2.95903200   15.58779800
 C                 10.41176000    8.30695500   22.46384800
 H                 10.44332400    8.51191300   23.54473100
 H                 10.65147800    7.23980300   22.34817700
 C                  6.12962000    9.36867600   21.12917800
 H                  5.90579600    8.66528200   21.94180900
 H                  6.76395700   10.15966400   21.56355600
 C                 13.24013900    6.42020100   21.25432200
 H                 12.92926200    6.75208800   22.25786300
 H                 12.40480900    5.83619000   20.83119900
 C                 12.57847300    3.36188700   15.59860200
 H                 13.02764000    3.00548700   14.65326300
 C                  7.22934000    9.73050400   18.90270600
 H                  7.91992900   10.48445400   19.32693700
 H                  7.75558300    9.24666600   18.06537900
 C                  9.42022500   10.22096900   15.63306700
 H                  9.22451900    9.53271200   16.47677200
 H                 10.28659100   10.83764300   15.91950800
 C                  4.84152700   10.01458700   20.61448700
 H                  4.18131200    9.22960700   20.20780500
 H                  4.30003500   10.48709700   21.44805600
 C                  7.71939500    6.08624800   21.09034600
 H                  7.44083200    5.56095400   20.15971500
 C                 12.45283500   10.10715200   19.20713000
 H                 12.87862700    9.72439700   18.26202200
 C                 14.07706400    7.20577800   18.99794100
 H                 14.33926800    8.09282300   18.40123700
 H                 13.28632700    6.66707100   18.44095600
 C                  5.14695300   11.03835200   19.52334400
 H                  5.72276900   11.87057700   19.96577100
 H                  4.21554800   11.47279800   19.13052400
 C                  8.98053000    8.59382000   21.97716800
 H                  8.88678100    9.66758500   21.74760000
 H                  8.26085000    8.38877600   22.78488600
 C                  8.19946300   11.11274700   15.41067400
 H                  8.43401500   11.86223400   14.63406800
 H                  7.98161300   11.67341400   16.33397800
 C                 11.21346700   10.93507100   18.83845200
 H                 10.68826400   11.24598000   19.76022500
 H                 10.50645500   10.30478500   18.27399300
 C                  8.50828100    4.35998000   14.44995800
 H                  8.35043300    5.06824700   15.27604600
 H                  8.59171200    4.96250000   13.52974000
 C                 13.77692600    8.47989900   15.56613300
 H                 13.51595600    7.72834300   16.32918900
 H                 14.08599500    7.91766900   14.66638100
 C                 11.21504100    6.21383700   12.72912500
 H                 11.39760400    6.05869600   11.65475400
 H                 10.12998300    6.09733300   12.86868700
 C                 14.95241000    9.34295500   16.02736600
 H                 14.69205900    9.82822500   16.98539400
 H                 15.83076100    8.70972900   16.22566100
 C                 11.97295200    5.12422200   13.50326400
 H                 12.99849200    5.46321700   13.72612800
 H                 12.07586000    4.22257600   12.88108400
 C                 14.97105700    5.07644500   19.99489700
 H                 15.85438100    4.42727100   20.09718100
 H                 14.18558300    4.48026300   19.49952700
 C                  8.52014900    8.57667000   13.94186400
 H                  8.27409100    7.83002900   14.71810000
 H                  8.74969400    8.01740900   13.01985800
 C                  6.02019100    4.66638800   22.28420100
 H                  5.13693300    4.68740800   22.94050600
 H                  5.70393600    4.19382800   21.33877400
 C                 14.05337900   11.29697700   14.72819700
 H                 14.28467800   12.07023700   13.98044500
 H                 13.77781700   11.82936000   15.65564600
 C                 12.06398900    2.13700800   16.36478900
 H                 11.52676800    2.45520200   17.27426200
 H                 11.34592100    1.57258000   15.75229500
 C                  6.47176100    6.10010000   21.98020500
 H                  6.68642400    6.62777900   22.92741300
 H                  5.64998400    6.63642400   21.48395900
 C                 12.86123500   10.45700400   14.26025200
 H                 11.98029000   11.10314500   14.12060100
 H                 13.09570500   10.02413300   13.27183200
 C                  7.13689100    3.83105800   22.90847600
 H                  7.39112900    4.24882900   23.89905500
 H                  6.78872000    2.80157900   23.08034500
 C                 10.00526100    2.57960500   13.49848200
 H                 10.10570900    3.16027400   12.56432400
 H                 10.93828000    2.00507300   13.61720400
 C                 15.29680200    6.29549100   19.13628900
 H                 15.63775900    5.98791300   18.13420500
 H                 16.12747600    6.86042800   19.59518700
 C                  5.95782800   10.41074400   18.39080600
 H                  5.34963500    9.64775500   17.87525500
 H                  6.21295100   11.17105600   17.63753700
 C                 15.27947200   10.42798400   15.00270200
 H                 15.60733700    9.95249100   14.06178100
 H                 16.11847100   11.04776600   15.35302200
 C                 13.51584100   10.95931800   19.90703400
 H                 13.13744800   11.27668100   20.89477300
 H                 14.42297900   10.36312800   20.09126800
 C                  8.80803500    1.63378800   13.36658300
 H                  8.74672400    1.00951100   14.27462900
 H                  8.95979500    0.94858300   12.51872100
 C                  8.84032200    5.26645200   21.74599000
 H                  9.11983200    5.74607000   22.70179300
 H                  9.74216200    5.25585600   21.11231600
 C                  7.50278800    2.41342100   13.19952400
 H                  7.52892300    2.94925400   12.23411200
 H                  6.64967800    1.72023700   13.15114400
 C                 11.58311700   12.18210200   18.03437600
 H                 11.99836600   11.86879100   17.05958000
 H                 10.67928600   12.77084800   17.81453300
 C                  6.98879600   10.28857000   14.97893700
 H                  6.11882800   10.94128300   14.80852300
 H                  6.71528800    9.59045200   15.78775800
 C                  8.38408100    3.83596500   22.02602300
 H                  8.17050200    3.34001000   21.06432600
 H                  9.20261400    3.27166900   22.49636300
 C                  7.30123600    9.47487900   13.72381900
 H                  7.49343600   10.15821000   12.87754300
 H                  6.43511200    8.85486700   13.44930700
 C                 13.66782900    4.09346300   16.40211900
 H                 14.04710400    4.96190200   15.83660600
 H                 13.20857900    4.49544500   17.32348400
 C                 12.62452700   13.03036900   18.76261800
 H                 12.89458800   13.90946900   18.15840800
 H                 12.18905500   13.41305000   19.70219700
 C                  7.30516200    3.42535100   14.32890400
 H                  7.17726900    2.89788100   15.28908100
 H                  6.39098800    4.01565100   14.16936400
 C                 13.86775200   12.20286700   19.08564500
 H                 14.61057700   12.81162600   19.62243100
 H                 14.34397900   11.88560400   18.14079000
 C                 14.46225400    5.50613700   21.37008700
 H                 15.26858400    6.03471200   21.90924700
 H                 14.19724900    4.62303300   21.97008300
 C                 13.21546400    1.21485600   16.77641100
 H                 12.81700900    0.37254000   17.36091800
 H                 13.67336900    0.78516600   15.86751900
 C                 14.81289300    3.15798000   16.79093400
 H                 15.32902900    2.80785600   15.87938100
 H                 15.55752200    3.70857200   17.38682100
 C                 14.28366200    1.95892500   17.57532900
 H                 13.83944300    2.31506800   18.51985300
 H                 15.10691700    1.27779800   17.83863700
6
zn2cl4.log
 Zn                -2.14278300   -0.41165800    0.01914300
 Cl                -3.14418800   -2.23766100    0.45423500
 Cl                 0.08418400    0.13108200   -0.32037000
 Cl                -2.87086600    1.76506200   -0.28971600
 Zn                -0.64388900    2.30781900   -0.62920900
 Cl                 0.35752100    4.13383300   -1.06423900
80
dcpe-pdzncl2.log
 Pd                 5.76793800   11.34741700    5.82850000
 Zn                 4.21619400    9.46806700    5.78583900
 P                  7.40334300   13.09513900    6.21448300
 P                  4.31657700   12.30506700    7.20336700
 Cl                 2.48660600    8.35627500    6.49815600
 Cl                 6.09227600    9.10114800    4.49537000
 C                  9.86815900   11.84157100    6.49177000
 H                  9.35605000   10.97274100    6.03973000
 H                 10.26746400   12.44152500    5.65954000
 C                  6.42765600   14.28461300    7.25982800
 H                  7.10382400   14.82334400    7.94220800
 H                  6.03471700   15.03472200    6.55786500
 C                  2.88371500   13.19713900    6.45761300
 H                  2.44250600   13.81742800    7.25816400
 C                  3.58526000   11.39264700    8.63416500
 H                  2.84329200   10.72059100    8.16737300
 C                  3.99510600    9.62880000   10.39525700
 H                  3.27700600    8.93810600    9.92173100
 H                  4.76400800    9.00776100   10.87833000
 C                  5.27156000   13.65986300    8.05502300
 H                  4.56825700   14.44076600    8.38502100
 H                  5.66217500   13.19027200    8.96989500
 C                  8.83916300   12.65390700    7.28989000
 H                  9.31403300   13.58457100    7.64874000
 C                  1.81200300   12.22940800    5.94208600
 H                  1.44646400   11.57597600    6.74844600
 H                  2.26899700   11.56477900    5.18627300
 C                  8.35006900   11.85951600    8.50987600
 H                  7.66399400   12.47569100    9.11192100
 H                  7.76859500   10.98856200    8.15487600
 C                  8.12910300   14.19428500    4.91818000
 H                  8.84613300   13.53886500    4.39266700
 C                  2.23119600   11.38898100   10.76478700
 H                  1.73585500   12.02679400   11.51227300
 H                  1.44602800   10.76094700   10.31063500
 C                  3.35542600   14.12799200    5.33226200
 H                  4.08491400   14.85561800    5.72023000
 H                  3.88425900   13.52260100    4.57350700
 C                  9.50990400   11.37610500    9.38189300
 H                  9.12037300   10.78860600   10.22690200
 H                 10.02776500   12.24994400    9.81415800
 C                  0.64264300   12.97679700    5.29869900
 H                  0.13100500   13.58214800    6.06697300
 H                 -0.09557900   12.25380200    4.92216700
 C                  4.63109200   10.49160500    9.30478200
 H                  5.11929200    9.85316400    8.54917100
 H                  5.43030600   11.11307100    9.74934600
 C                  8.38531200   16.64100600    3.27536900
 H                  7.66243000   17.31304200    3.77052600
 H                  8.82472100   17.21000500    2.44257300
 C                  8.88295200   15.42496900    5.43268800
 H                  9.68588500   15.12474600    6.12340600
 H                  8.18821100   16.06139600    6.00877400
 C                  2.86280500   12.25843500    9.67336500
 H                  2.08722200   12.87525600    9.19353300
 H                  3.58293800   12.95322900   10.14019700
 C                  3.27100000   10.48878200   11.43021000
 H                  2.79489700    9.85324900   12.19154300
 H                  4.00820800   11.11829400   11.95931100
 C                  9.46721400   16.24427500    4.27878200
 H                  9.97759600   17.13679700    4.67091500
 H                 10.23464500   15.64109700    3.76368800
 C                  2.18496200   14.86618500    4.67941900
 H                  1.72868500   15.54561700    5.42014000
 H                  2.55477500   15.49715300    3.85717300
 C                 11.01977200   11.35451400    7.37355800
 H                 11.58907000   12.22635100    7.74038700
 H                 11.71713400   10.75101600    6.77385900
 C                  7.05359100   14.58728500    3.89497000
 H                  6.26998400   15.18578300    4.39392000
 H                  6.55953800   13.68117700    3.50984900
 C                 10.50616500   10.55316000    8.56785700
 H                 10.00751700    9.63884000    8.20295000
 H                 11.34413700   10.22684900    9.20161600
 C                  1.12383200   13.89056600    4.17328900
 H                  1.55558600   13.27274300    3.36705800
 H                  0.27779400   14.43896300    3.73307100
 C                  7.64664400   15.41054700    2.74993300
 H                  8.35114500   14.77911200    2.18196700
 H                  6.85211900   15.70639500    2.04876600
83
dcpp-pdzncl2.log
 Pd                10.47098300    6.29811700   16.18171100
 Zn                 9.19357300    4.76467100   17.57443600
 P                 11.19086100    8.21645100   14.84193100
 Cl                 9.00213600    6.95486200   18.28541000
 Cl                 8.29256500    2.84813600   18.07597000
 P                 11.00057500    4.52301700   14.95715300
 C                 12.69863400    9.19176600   15.27252200
 H                 12.45786800    9.62896000   16.25764800
 C                 11.49551600    7.69502600   13.08952400
 H                 11.09169200    8.47198200   12.42132700
 H                 12.58429900    7.67721100   12.92463000
 C                  9.85865800    9.48096900   14.65847100
 H                 10.14803300   10.19070900   13.86213400
 C                  9.71128100    3.27951000   14.49803400
 H                  9.46414500    2.81318000   15.46868900
 C                 12.41745500    3.49313800   15.54554100
 H                 12.79750700    2.94198500   14.66563100
 C                  9.66623700   10.24810100   15.97363400
 H                  9.49667900    9.51900700   16.78668900
 H                 10.58156700   10.80493100   16.22810100
 C                  8.48138500   11.21357100   15.90044400
 H                  8.70010200   12.00157200   15.15844000
 H                  8.35407600   11.71758600   16.86993300
 C                  8.42349400    3.94296700   13.99207600
 H                  8.11637500    4.75215200   14.67701600
 H                  8.61407800    4.41265300   13.01031500
 C                 13.88970700    8.24661000   15.48249000
 H                 13.62270500    7.47930500   16.22583300
 H                 14.10706800    7.71164900   14.53925100
 C                 10.91163600    6.32564800   12.71401500
 H                 10.95457600    6.23134900   11.61822400
 H                  9.84332200    6.29435600   12.98102400
 C                 15.14345900    9.00715300   15.91735200
 H                 14.96772600    9.44599300   16.91442400
 H                 15.98841200    8.31020400   16.02323100
 C                 11.64861800    5.12273100   13.33178300
 H                 12.70596900    5.38389900   13.49716200
 H                 11.64928100    4.27335000   12.63334400
 C                  8.55465700    8.78363100   14.24003800
 H                  8.32593900    7.99543800   14.98126600
 H                  8.68586400    8.27996700   13.26878400
 C                 14.30606300   11.07730900   14.75407300
 H                 14.55245700   11.86727000   14.02880400
 H                 14.10206000   11.58141800   15.71444200
 C                 12.00415400    2.47761500   16.61783900
 H                 11.55911600    3.01917700   17.47266900
 H                 11.22322500    1.79915800   16.24355600
 C                 13.04683400   10.32985600   14.30721900
 H                 12.20285500   11.03190600   14.22360800
 H                 13.21494500    9.91397700   13.29804300
 C                 10.14593400    2.16008700   13.54543700
 H                 10.36900100    2.58188500   12.55026400
 H                 11.06779600    1.67481000   13.90244700
 C                 15.48612400   10.12289000   14.93100000
 H                 15.73999000    9.67663400   13.95335000
 H                 16.37757400   10.67289900   15.26740800
 C                  9.02968600    1.12062100   13.40146200
 H                  8.86100400    0.64177400   14.38118300
 H                  9.34242300    0.32582400   12.70764000
 C                  7.72827000    1.76564900   12.92524500
 H                  7.87494900    2.15947800   11.90393000
 H                  6.93024300    1.01117300   12.86025500
 C                  7.19749300   10.48990600   15.49970400
 H                  6.35917700   11.19975800   15.43777400
 H                  6.93900000    9.75471100   16.28098300
 C                  7.38145900    9.76195300   14.16958600
 H                  7.56973200   10.50127900   13.37149700
 H                  6.46331600    9.22256900   13.89249900
 C                 13.54013500    4.39529200   16.07820400
 H                 13.85802100    5.11833900   15.31107300
 H                 13.13400100    4.98997500   16.91667800
 C                  7.30535400    2.90944700   13.84716900
 H                  7.06530300    2.50855600   14.84653700
 H                  6.39212200    3.39173100   13.46783100
 C                 13.20303600    1.66440200   17.11153700
 H                 12.87688800    0.96547700   17.89561500
 H                 13.58851700    1.05009900   16.27914900
 C                 14.73959300    3.58027100   16.56342700
 H                 15.18636900    3.04545500   15.70730400
 H                 15.51569100    4.25514400   16.95493000
 C                 14.32049400    2.56856100   17.62833600
 H                 13.96226300    3.11153400   18.51990100
 H                 15.18386200    1.96720600   17.94987400
79
dcpe-pdzncl.log
 Pd                 5.84883900   11.38309700    5.75491600
 Zn                 4.21746600    9.50747500    5.62400100
 P                  7.43097100   13.10186200    6.23939900
 P                  4.34334600   12.37845800    7.16226100
 Cl                 2.41605600    8.41129700    6.38565900
 C                  9.91047000   11.86686900    6.55207500
 H                  9.42248800   10.99467900    6.08004900
 H                 10.32027400   12.48101300    5.73533400
 C                  6.46627500   14.31389800    7.26987400
 H                  7.14713600   14.84253800    7.95531900
 H                  6.09292900   15.06724900    6.56066900
 C                  2.92377700   13.28771900    6.41197300
 H                  2.49635600   13.92974600    7.20365000
 C                  3.59247400   11.40779800    8.53669900
 H                  2.89499300   10.72201200    8.02298100
 C                  3.99386500    9.60990200   10.25988200
 H                  3.31797100    8.91247600    9.73689500
 H                  4.76245300    8.99919200   10.75677200
 C                  5.29059200   13.70972100    8.05190700
 H                  4.59591400   14.50204300    8.37245600
 H                  5.65966200   13.22963600    8.97018900
 C                  8.85115800   12.65524600    7.33314800
 H                  9.30571800   13.58868500    7.71070600
 C                  1.83218400   12.33141500    5.91466600
 H                  1.45043500   11.70612900    6.73558700
 H                  2.27335000   11.63722500    5.17730900
 C                  8.34492000   11.84344800    8.53431700
 H                  7.63560400   12.44414700    9.12472600
 H                  7.78332800   10.96847800    8.15797900
 C                  8.18144100   14.17691500    4.93734200
 H                  8.88817600   13.50427900    4.41963900
 C                  2.15767300   11.30063300   10.60834300
 H                  1.61228900   11.89937300   11.35347500
 H                  1.41354200   10.65968900   10.10588800
 C                  3.41356900   14.19090100    5.27145000
 H                  4.15638500   14.91132700    5.64853900
 H                  3.93155900   13.56243500    4.52397800
 C                  9.49084600   11.36940600    9.42941000
 H                  9.09023100   10.76799100   10.25918300
 H                  9.98506900   12.24651600    9.88221900
 C                  0.68041400   13.09162700    5.25518700
 H                  0.18100800   13.72245400    6.01120500
 H                 -0.07242500   12.37720400    4.89155800
 C                  4.64445600   10.52482900    9.22167500
 H                  5.18076900    9.92760100    8.46519800
 H                  5.40123800   11.15999000    9.71839400
 C                  8.49304900   16.60690700    3.28020900
 H                  7.78062200   17.29580600    3.76716600
 H                  8.94761600   17.16193500    2.44613900
 C                  8.95691300   15.39580800    5.44833700
 H                  9.75104500   15.08408800    6.14431900
 H                  8.27234000   16.04901300    6.01768800
 C                  2.79864600   12.22112400    9.56545700
 H                  2.01997800   12.82023400    9.06806100
 H                  3.47435700   12.93104800   10.07515600
 C                  3.20186300   10.41627300   11.28864200
 H                  2.71824000    9.74411100   12.01298400
 H                  3.89653900   11.05432600   11.86348000
 C                  9.56204400   16.19622200    4.29177100
 H                 10.08747000   17.08133000    4.68073400
 H                 10.32044100   15.57509600    3.78461000
 C                  2.25832900   14.93984700    4.60434500
 H                  1.81321800   15.63968000    5.33285100
 H                  2.64077400   15.55016200    3.77221400
 C                 11.04797400   11.38885600    7.45697600
 H                 11.59467200   12.26613600    7.84454600
 H                 11.76926400   10.80192400    6.86909400
 C                  7.11871800   14.58421100    3.90677700
 H                  6.34523900   15.20185500    4.39765500
 H                  6.60749200   13.68537900    3.52629700
 C                 10.51881400   10.56938900    8.63210800
 H                 10.04314800    9.65054800    8.24820900
 H                 11.34682100   10.25037600    9.28243700
 C                  1.18071500   13.97455200    4.11356900
 H                  1.60320200   13.33350100    3.32070300
 H                  0.34598600   14.53015400    3.66076300
 C                  7.73349300   15.38737900    2.75907200
 H                  8.42863500   14.73867500    2.19894400
 H                  6.94826800   15.69375300    2.05201700
82
dcpp-pdzncl.log
 Pd                10.51901000    6.38684300   16.22945300
 Zn                 9.38453300    4.76966300   17.73509100
 P                 11.16593400    8.22821900   14.83132600
 Cl                 8.48979200    2.79001800   18.27678100
 P                 11.06103900    4.56698000   14.94765400
 C                 12.65359900    9.22275000   15.29273500
 H                 12.37837700    9.67555400   16.26179300
 C                 11.53188700    7.68946500   13.09657300
 H                 11.18274800    8.47884400   12.41228100
 H                 12.62632900    7.64149200   12.98268400
 C                  9.83769900    9.48652700   14.57368600
 H                 10.17672500   10.19489500   13.79628400
 C                  9.73969900    3.32700700   14.59893800
 H                  9.52429000    2.90776800   15.59876200
 C                 12.49696600    3.54929300   15.51145700
 H                 12.85179300    2.97792800   14.63323100
 C                  9.56557800   10.26019300   15.86977300
 H                  9.33901000    9.53300400   16.67148200
 H                 10.46715500   10.80818300   16.18519200
 C                  8.39579500   11.23447900   15.71734600
 H                  8.66907200   12.01695900   14.98804000
 H                  8.20991200   11.74521300   16.67391200
 C                  8.44557300    3.99668800   14.11728100
 H                  8.18490200    4.83751600   14.78276400
 H                  8.60545300    4.42051000   13.10897400
 C                 13.84316500    8.28956300   15.55783300
 H                 13.55562400    7.52798300   16.29948000
 H                 14.09797900    7.74581200   14.62937200
 C                 10.92747700    6.33815700   12.68801300
 H                 10.97466600    6.26894800   11.59046000
 H                  9.85758800    6.31386200   12.94968000
 C                 15.07483800    9.06522800   16.02700100
 H                 14.86026900    9.51756600   17.01039900
 H                 15.91952100    8.37551300   16.17415900
 C                 11.64040500    5.10930800   13.27706700
 H                 12.71854600    5.31658600   13.36762200
 H                 11.54969400    4.25310500   12.59226400
 C                  8.56077500    8.79430600   14.07402400
 H                  8.28424700    8.00334200   14.79606300
 H                  8.75088500    8.29284900   13.11194300
 C                 14.26668900   11.10993500   14.79997700
 H                 14.53384200   11.88937300   14.07066900
 H                 14.02390400   11.62883300   15.74334200
 C                 12.12550400    2.55785500   16.62183800
 H                 11.71559900    3.11696800   17.48189000
 H                 11.33030900    1.87135200   16.29576900
 C                 13.02940500   10.34607300   14.32021400
 H                 12.18596600   11.04216400   14.19299500
 H                 13.23715000    9.91339200   13.32564800
 C                 10.11535500    2.15908800   13.68040000
 H                 10.30598500    2.53297700   12.65931100
 H                 11.04207900    1.67171500   14.02135700
 C                 15.44633000   10.16811400   15.03663600
 H                 15.74027700    9.70851400   14.07660400
 H                 16.32015600   10.73087400   15.39730500
 C                  8.97448000    1.13796800   13.62801200
 H                  8.83642500    0.70813000   14.63480000
 H                  9.24297100    0.30648500   12.95893900
 C                  7.66766800    1.78918800   13.17524500
 H                  7.78065000    2.13526800   12.13240300
 H                  6.85342700    1.04930100   13.17533900
 C                  7.13489900   10.51944400   15.23600600
 H                  6.30950500   11.23634500   15.11287300
 H                  6.81506100    9.79372600   16.00347800
 C                  7.39928200    9.77860800   13.92676500
 H                  7.64144900   10.51127900   13.13729200
 H                  6.49691800    9.24309500   13.59578500
 C                 13.63061400    4.46921100   15.98776200
 H                 13.91613200    5.18110600   15.19716800
 H                 13.24725900    5.07466400   16.82938900
 C                  7.30382800    2.98013100   14.06217700
 H                  7.09930800    2.62755500   15.08731900
 H                  6.38433000    3.46329900   13.69899800
 C                 13.34587000    1.75813500   17.08346100
 H                 13.05279800    1.07222400   17.89165700
 H                 13.70323100    1.13090300   16.24798900
 C                 14.85226800    3.67176200   16.44577300
 H                 15.27271100    3.12445400   15.58414800
 H                 15.63683900    4.35854300   16.79815300
 C                 14.47732800    2.67648700   17.54242300
 H                 14.14864200    3.23335800   18.43676000
 H                 15.35538400    2.08517300   17.84242000
